# Supplementary material for: Assessing the Effects of Dietary Cadmium Exposure on the Gastrointestinal Tract of Beef Cattle via Microbiota and Transcriptome Profile
Source: Animals (Basel). 2023 Oct 5;13(19):3104. doi: 10.3390/ani13193104 (PMC10571678; doi:10.3390/ani13193104)
Supplement: Supplementary file 1 [file animals-13-03104-s001.zip]

Archive with 1 entries (1 files):
- animals-2641857-supplementary.pdf
